# Supplementary material for: Validating Sentinel Foods in the Diet Quality Questionnaire: Insights from Two Chilean Cohorts of Pregnant Women and Children
Source: Nutrients. 2025 Sep 17;17(18):2980. doi: 10.3390/nu17182980 (PMC12473036; doi:10.3390/nu17182980)
Supplement: Supplementary file 1 [file nutrients-17-02980-s001.zip]

Archive with 2 entries (2 files):
- nutrients-3811923-Supplementary File S1.pdf
- nutrients-3811923-Supplementary File S2.pdf
